# Supplementary material for: The mouse Char10 locus regulates severity of pyruvate kinase deficiency and susceptibility to malaria
Source: PLoS One. 2017 May 18;12(5):e0177818. doi: 10.1371/journal.pone.0177818 (PMC5436716; doi:10.1371/journal.pone.0177818)
Supplement: S1 Table — (XLSX) [file pone.0177818.s001.xlsx]

## Sheet: Sheet1
S1 Table. Hematological profile of CBA/Pk vs Char10C mice
	CBA/Pk		Char10C
	Meana	s.d.	Meana	s.d.
Hematocrit (L/L)	0.329111	0.0270437	0.3683	0.0327076
Hemoglobin (g/L)	121.444	7.05534	133.3	8.11104
RBCs x 1012/L	5.08778	0.409261	6.294	0.54255
MCV (fL)	64.6667	1.11803	58.4	0.699206
MCH (pg)	23.9667	0.894427	21.22	0.682805
MCHC (g/L)	370.778	13.302	362.4	12.2038
WBCs x 109/L	7.94444	3.24542	8.46	2.69699
Neutrophils (%)	9.14286	3.38765	12	4.8074
Lymphocytes (%)	89	4.47214	86.2	5.22388
Monocytes (%)	1	1	1	1
Eosinophils (%)	1	1	1	1
Platelets x 109/L	803.111	401.735	790.2	260.615
Reticulocytes	42.4	3.3	31.1	2.6
Abbreviations: RBCs, red blood cells; MCV, mean corpuscular volume; MCH, mean corpuscular hemoglobin; MCHC, mean corpuscular hemoglobin concentration; WBCs, white blood cells.
a nine to ten mice per group were profiled.
